# Supplementary material for: Phloroglucinol Derivative Carbomer Hydrogel Accelerates MRSA-Infected Wounds’ Healing
Source: Int J Mol Sci. 2022 Aug 4;23(15):8682. doi: 10.3390/ijms23158682 (PMC9369305; doi:10.3390/ijms23158682)
Supplement: Supplementary file 1 [file ijms-23-08682-s001.zip]

Archive with 1 entries (1 files):
- ijms-1845224-supplementary.pdf
